# Supplementary material for: Clinical characteristics, diagnosis, treatment, and prognosis of rituximab-induced serum sickness: a retrospective analysis of 39 reported cases
Source: Front Immunol. 2026 Apr 13;17:1798283. doi: 10.3389/fimmu.2026.1798283 (PMC13111249; doi:10.3389/fimmu.2026.1798283)
Supplement: Supplementary file 2 [file Supplementaryfile2.xlsx]

## Sheet: Rituximab-induced serum sicknes
JBI Critical Appraisal Checklist for Case Report Quality Assessment
Reference	Were patient’s demographic characteristics clearly described?	Was the patient’s history clearly described and presented as a timeline?	Was the current clinical condition of the patient on presentation clearly described?	Were diagnostic tests or assessment methods and the results clearly described?	Was the intervention(s) or treatment procedure(s) clearly described?	Was the post-intervention clinical condition clearly described?	Were adverse events (harms) or unanticipated events identified and described?	Does the case report provide takeaway lessons?	Overall appraisal
Blase et al. (2022)	Yes	Yes	Yes	Yes	Yes	Yes	Yes	Yes	Include
Kumar et al. (2025)	Yes	Unclear	Yes	Yes	Yes	Yes	Yes	Yes	Include
Le Guenno et al. (2011)	Yes	Yes	Yes	Yes	Yes	Yes	Yes	Yes	Include
Cottu et al. (2023)	Yes	Yes	Yes	Yes	Yes	Yes	Yes	Yes	Include
Herishanu et al. (2002)	Yes	Unclear	Yes	Yes	Yes	Yes	Yes	Yes	Include
Succaria et al. (2016)	Yes	Yes	Yes	Unclear	Unclear	Yes	Yes	Yes	Include
Kumar et al. (2012)	Yes	Unclear	Yes	Yes	Yes	Yes	Yes	Yes	Include
Catuogno et al. (2005)	Yes	Unclear	Yes	Yes	Yes	Yes	Yes	Yes	Include
Mehsen et al. (2008)	Yes	Yes	Yes	Yes	Yes	Yes	Yes	Yes	Include
Khatib et al. (2020)	Yes	Yes	Yes	Yes	Yes	Yes	Yes	Yes	Include
Holmøy et al. (2019) #1	Yes	Yes	Yes	Yes	Yes	Yes	Yes	Yes	Include
Holmøy et al. (2019) #2	Yes	Yes	Yes	Yes	Yes	Yes	Yes	Yes	Include
Holmøy et al. (2019) #3	Yes	Yes	Yes	Yes	Yes	Yes	Yes	Yes	Include
DeMonaco et al. (2007)	Yes	Yes	Yes	Yes	Yes	Yes	Yes	Yes	Include
D’Arcy et al. (2001)	Yes	Yes	Yes	Yes	Yes	Yes	Yes	Yes	Include
Wolf et al. (2019) #1	Yes	Unclear	Yes	Yes	Yes	Yes	Yes	Yes	Include
Wolf et al. (2019) #2	Yes	Unclear	Yes	Yes	Yes	Yes	Yes	Yes	Include
Wolf et al. (2019) #3	Yes	Unclear	Yes	Yes	Yes	Yes	Yes	Yes	Include
Wolf et al. (2019) #4	Yes	Unclear	Yes	Yes	Yes	Yes	Yes	Yes	Include
Wolf et al. (2019) #5	Yes	Unclear	Yes	Yes	Yes	Yes	Yes	Yes	Include
Goto et al. (2009)	Yes	Yes	Yes	Yes	Yes	Yes	Yes	Yes	Include
Sato et al. (2020)	Yes	Yes	Yes	Yes	Yes	Yes	Yes	Yes	Include
Yang et al. (2024) #1	Yes	Yes	Yes	Yes	Yes	Yes	Yes	Yes	Include
Yang et al. (2024) #2	Yes	Yes	Yes	Yes	Yes	Yes	Yes	Yes	Include
Hellerstedt et al. (2003)	Yes	Yes	Yes	Yes	Yes	Yes	Yes	Yes	Include
Fajt et al. (2014)	Yes	Yes	Yes	Yes	Yes	Yes	Yes	Yes	Include
Finger et al. (2007) #1	Yes	Unclear	Yes	Yes	Yes	Yes	Yes	Yes	Include
Finger et al. (2007) #2	Yes	Unclear	Yes	Yes	Yes	Yes	Yes	Yes	Include
Fujinaga et al. (2025)	Yes	Yes	Yes	Yes	Yes	Yes	Yes	Yes	Include
Joubert et al. (2021)	Yes	Unclear	Yes	Yes	Yes	Yes	Yes	Yes	Include
Bhagirath et al. (2012)	Yes	Unclear	Yes	Yes	Yes	Yes	Yes	Yes	Include
Torun Bayram et al. (2020)	Yes	Unclear	Yes	Yes	Yes	Yes	Yes	Yes	Include
Nakamura et al. (2020)	Yes	Yes	Yes	Yes	Yes	Yes	Yes	Yes	Include
Kimura et al. (2022)	Yes	Unclear	Yes	Yes	Yes	Yes	Yes	Yes	Include
Disperati et al. (2007)	Yes	Unclear	Yes	Yes	Yes	Yes	Yes	Yes	Include
Mauvezin et al. (2025)	Yes	Yes	Yes	Yes	Yes	Yes	Yes	Yes	Include
Gheisari et al. (2024) #1	Yes	Unclear	Yes	Yes	Yes	Yes	Yes	Yes	Include
Gheisari et al. (2024) #2	Yes	Unclear	Yes	Unclear	Yes	Yes	Yes	Yes	Include
Navarro-Matilla et al. (2021)	Yes	Yes	Yes	Yes	Yes	Yes	Yes	Yes	Include
